# Supplementary material for: Exploring the Processing Potential of Polylactic Acid, Polyhydroxyalkanoate, and Poly(butylene succinate-co-adipate) Binary and Ternary Blends
Source: Polymers (Basel). 2024 Aug 13;16(16):2288. doi: 10.3390/polym16162288 (PMC11360580; doi:10.3390/polym16162288)
Supplement: Supplementary file 1 [file polymers-16-02288-s001.zip]

Archive with 1 entries (1 files):
- polymers-3099542-supplementary.pdf
